# Supplementary material for: Herpesvirus Entry Mediator as an Immune Checkpoint Target and a Potential Prognostic Biomarker in Myeloid and Lymphoid Leukemia
Source: Biomolecules. 2024 Apr 27;14(5):523. doi: 10.3390/biom14050523 (PMC11117912; doi:10.3390/biom14050523)
Supplement: Supplementary file 1 [file biomolecules-14-00523-s001.zip]

Archive with 1 entries (1 files):
- biomolecules-2939267-supplementary.pdf
